# Supplementary material for: Tip-Viscid Electrohydrodynamic Jet 3D Printing of Composite Osteochondral Scaffold
Source: Nanomaterials (Basel). 2021 Oct 13;11(10):2694. doi: 10.3390/nano11102694 (PMC8539201; doi:10.3390/nano11102694)
Supplement: Supplementary file 1 [file nanomaterials-11-02694-s001.zip]

Archive with 5 entries (4 files):
- nanomaterials-1403553-SI (video)/
- nanomaterials-1403553-SI (video)/Video1.wmv
- nanomaterials-1403553-SI (video)/Video2.wmv
- nanomaterials-1403553-SI (video)/Video3.wmv
- nanomaterials-1403553-SI (video)/Video4.wmv
